# Supplementary material for: A Chromosome-Level Genome Assembly of the Mandarin Fish (Siniperca chuatsi)
Source: Front Genet. 2021 Jun 23;12:671650. doi: 10.3389/fgene.2021.671650 (PMC8262678; doi:10.3389/fgene.2021.671650)
Supplement: Supplementary file 1 [file Presentation_1.zip]

Archive with 2 entries (2 files):
- Suppl Tables & Figures.DOCX
- Suppl Tables 1, 2 & 8.XLSX
